# Supplementary material for: Unusual Morphological Changes of a Novel Wrinkled Bacterium Isolated from the Rice Rhizosphere Under Nutrient Stress
Source: Life (Basel). 2025 Aug 23;15(9):1337. doi: 10.3390/life15091337 (PMC12470966; doi:10.3390/life15091337)
Supplement: Supplementary file 1 [file life-15-01337-s001.zip]

Archive with 1 entries (1 files):
- life-3762949-supplementary.pdf
